# Supplementary material for: Peptide/Peptoid Hybrid Oligomers: The Influence of Hydrophobicity and Relative Side-Chain Length on Antibacterial Activity and Cell Selectivity
Source: Molecules. 2019 Dec 4;24(24):4429. doi: 10.3390/molecules24244429 (PMC6943742; doi:10.3390/molecules24244429)
Supplement: Supplementary file 1 [file molecules-24-04429-s001.zip]

Archive with 1 entries (1 files):
- Molecules_NF_HF_Suppl_Mat_20_11_2019.docx
